# Supplementary material for: Analyzing the Effect of Zr, W, and V Isomorph Framework Substitution on ZSM-5 and Beta Zeolites for Their Use as Hydrocarbon Trap
Source: Molecules. 2023 Jun 13;28(12):4729. doi: 10.3390/molecules28124729 (PMC10302204; doi:10.3390/molecules28124729)
Supplement: Supplementary file 1 [file molecules-28-04729-s001.zip]

Archive with 1 entries (1 files):
- Suplementary Material J Alcaniz et al.pdf
